# Supplementary material for: Chaperone-Mediated Autophagy Markers LAMP2A and HSPA8 in Advanced Non-Small Cell Lung Cancer after Neoadjuvant Therapy
Source: Cells. 2021 Oct 13;10(10):2731. doi: 10.3390/cells10102731 (PMC8534862; doi:10.3390/cells10102731)
Supplement: Supplementary file 1 [file cells-10-02731-s001.zip]

Archive with 12 entries (8 files):
- cells-1369290-supplementary/
- cells-1369290-supplementary/Supplementary Figures S1-S3/
- cells-1369290-supplementary/Supplementary Figures S1-S3/.DS_Store
- cells-1369290-supplementary/Supplementary Figures S1-S3/Figure S1.pdf
- cells-1369290-supplementary/Supplementary Figures S1-S3/Figure S2.pdf
- cells-1369290-supplementary/Supplementary Figures S1-S3/Figure S3.pdf
- cells-1369290-supplementary/__MACOSX/
- cells-1369290-supplementary/__MACOSX/Supplementary Figures S1-S3/
- cells-1369290-supplementary/__MACOSX/Supplementary Figures S1-S3/._.DS_Store
- cells-1369290-supplementary/__MACOSX/Supplementary Figures S1-S3/._Figure S1.pdf
- cells-1369290-supplementary/__MACOSX/Supplementary Figures S1-S3/._Figure S2.pdf
- cells-1369290-supplementary/__MACOSX/Supplementary Figures S1-S3/._Figure S3.pdf
